# Supplementary material for: Spatial and Temporal Dynamics of Birch-Mining Eriocrania Moths in an Urban Landscape over Four Decades
Source: Insects. 2025 Dec 19;17(1):5. doi: 10.3390/insects17010005 (PMC12842066; doi:10.3390/insects17010005)
Supplement: Supplementary file 1 [file insects-17-00005-s001.zip]

Archive with 1 entries (1 files):
- insects-4024302-supplementary.pdf
